# Supplementary material for: Cardioprotective Effects of Ursodeoxycholic Acid in Isoprenaline-Induced Myocardial Injury in Rats
Source: Biomolecules. 2024 Sep 26;14(10):1214. doi: 10.3390/biom14101214 (PMC11506574; doi:10.3390/biom14101214)
Supplement: Supplementary file 1 [file biomolecules-14-01214-s001.zip]

Archive with 1 entries (1 files):
- biomolecules-3164810-supplementary.pdf
